# Supplementary material for: Effect of Tumor Regression Grade on Survival and Disease-Free Interval in Patients Operated on for Locally Advanced Rectal Cancer
Source: Cancers (Basel). 2024 May 8;16(10):1797. doi: 10.3390/cancers16101797 (PMC11119053; doi:10.3390/cancers16101797)
Supplement: Supplementary file 1 [file cancers-16-01797-s001.zip]

Archive with 1 entries (1 files):
- cancers-2960304-supplementary.pdf
